# Supplementary material for: CODEX: COunterfactual Deep learning for the in silico EXploration of cancer cell line perturbations
Source: Bioinformatics. 2024 Jun 28;40(Suppl 1):i91–9. doi: 10.1093/bioinformatics/btae261 (PMC11211812; doi:10.1093/bioinformatics/btae261)
Supplement: btae261_Supplementary_Data [file btae261_supplementary_data.zip]

Archive with 3 entries (2 files):
- btae261_Supplementary_Data/
- btae261_Supplementary_Data/Schrod.68.marked.pdf
- btae261_Supplementary_Data/Schrod.68.sup.1.pdf
